# Supplementary material for: A New Expression System Based on Psychrotolerant Debaryomyces macquariensis Yeast and Its Application to the Production of Cold-Active β-d-Galactosidase from Paracoccus sp. 32d
Source: Int J Mol Sci. 2022 Oct 2;23(19):11691. doi: 10.3390/ijms231911691 (PMC9569826; doi:10.3390/ijms231911691)
Supplement: Supplementary file 1 [file ijms-23-11691-s001.zip]

Archive with 1 entries (1 files):
- ijms-1916413-supplementary.pdf
